# Supplementary material for: Crystallinity Dependence of PLLA Hydrophilic Modification during Alkali Hydrolysis
Source: Polymers (Basel). 2022 Dec 25;15(1):75. doi: 10.3390/polym15010075 (PMC9823826; doi:10.3390/polym15010075)
Supplement: Supplementary file 1 [file polymers-15-00075-s001.zip]

Archive with 1 entries (1 files):
- polymers-2089377-supplementary.pdf
